# Supplementary material for: Folding and Binding Kinetics of the Tandem of SH2 Domains from SHP2
Source: Int J Mol Sci. 2024 Jun 14;25(12):6566. doi: 10.3390/ijms25126566 (PMC11203950; doi:10.3390/ijms25126566)
Supplement: Supplementary file 1 [file ijms-25-06566-s001.zip]

Archive with 1 entries (1 files):
- ijms-3039525-supplementary.pdf
